# Supplementary material for: Do urban open spaces provide refugia for frogs in urban environments?
Source: PLoS One. 2021 Jan 22;16(1):e0244932. doi: 10.1371/journal.pone.0244932 (PMC7822500; doi:10.1371/journal.pone.0244932)
Supplement: S1 Dataset — (CSV) [file pone.0244932.s001.csv]

Site	ACRE	BAME	BFOW	GCAR	HCIN	HVER	LCAT	LCLA	LPAL	LSPH	PCRU	PFER
1	9	0	5	0	0	0	1	4	0	1	10	0
2	0	0	0	0	4	2	0	4	0	2	5	0
3	0	0	0	3	9	6	2	2	0	1	10	0
4	0	0	0	0	0	0	8	0	0	2	1	0
5	0	0	0	0	0	0	0	1	0	0	0	0
6	1	0	2	0	0	0	4	0	0	1	0	0
7	3	0	5	0	3	0	1	2	0	1	1	0
8	3	0	0	0	1	0	1	2	0	1	1	0
9	0	0	0	0	0	0	0	0	0	0	0	0
10	0	0	0	0	0	0	3	6	0	2	1	0
11	0	1	8	0	0	0	5	1	0	2	0	0
12	0	0	1	0	0	0	2	0	0	1	0	0
13	0	0	4	9	10	0	5	3	0	1	0	0
14	0	0	0	0	0	0	2	3	0	1	0	0
15	0	0	0	0	0	2	0	5	0	4	0	0
16	0	0	0	0	0	0	10	7	10	0	1	0
18	0	0	0	0	0	0	0	0	0	0	1	0
19	5	0	0	8	4	7	0	1	0	2	3	3
20	1	0	0	6	1	5	0	0	0	0	0	0
21	2	0	0	0	0	0	0	3	0	1	0	0
22	0	0	0	0	0	0	5	1	0	1	0	0
23	2	0	2	0	3	2	1	3	0	2	3	0
24	0	0	1	0	0	0	0	2	0	1	0	0
25	8	3	2	0	7	5	2	5	0	5	5	7
26	1	0	0	3	0	10	0	5	0	2	10	0
27	9	2	10	0	4	5	2	7	5	10	5	0
28	0	0	0	3	4	8	0	0	0	0	0	0
29	1	0	2	0	4	2	6	5	0	7	5	0
30	1	0	2	0	3	2	0	3	0	9	10	10
31	0	1	0	0	0	3	0	2	0	1	5	0
32	3	3	7	1	5	3	2	2	0	5	0	0
33	0	0	2	0	0	0	1	3	0	3	0	1
34	0	0	1	3	6	1	2	2	0	4	5	0
35	0	3	3	0	0	0	3	0	0	1	3	0
36	3	0	0	10	7	7	0	0	0	0	5	0
37	0	0	0	0	0	3	0	1	0	0	5	0
38	4	10	2	0	0	3	0	1	0	1	5	0
39	0	0	0	0	3	6	0	1	0	4	5	0
40	0	0	0	0	0	0	0	0	0	0	0	0
41	10	6	2	0	1	1	0	4	0	4	3	0
42	9	0	2	1	9	6	2	1	0	2	10	0
43	0	0	1	0	0	0	0	0	0	1	0	0
44	0	6	5	0	3	3	2	5	0	4	5	0
45	7	7	1	0	0	0	8	5	5	1	3	0
46	4	1	5	0	0	1	2	1	10	1	5	0
47	0	0	2	0	0	0	0	1	0	0	0	0
48	0	0	0	0	0	0	0	10	0	1	5	0
49	0	0	0	8	0	2	0	0	0	0	0	0
50	0	0	0	6	3	3	0	1	0	2	0	0
51	5	0	3	3	0	5	2	0	0	0	5	0
