# Supplementary material for: Do urban open spaces provide refugia for frogs in urban environments?
Source: PLoS One. 2021 Jan 22;16(1):e0244932. doi: 10.1371/journal.pone.0244932 (PMC7822500; doi:10.1371/journal.pone.0244932)
Supplement: S2 Dataset — (CSV) [file pone.0244932.s002.csv]

SITE	Latitude	Longitude	Urban_Type_Code	Urban_Type	pH	Conductivity	Water_Depth (m)	Org_Depth (cm)	Aquatic_Veg	Canopy	Hydroperiod	Fish	Terrestrial Buffer	Area_ha	Imp_300	Road_300	Imp_750	Road_750	Lake_Near	River_Near	Freshwet_Near
1	331554.6684	3846300.841	1	Low	6.54	35.17	1.2	9.49	3	78	1	1	1	0.29	26	3860.55	21	17534.75	1523.97	0	357.55
2	345497.2589	3824546.584	2	High	6.32	26.53	1.2	2.5	3	1	1	1	1	0.22	80	2802.47	83	16957.51	1321.83	307.11	55.72
3	330631.47	3837864.41	1	Low	7.04	157.43	0.33	4.55	4	1	0	0	1	0.24	30	2273.07	29	15037.59	191.92	21.12	43.91
4	318516.001	3837881.837	2	High	7.8	36.23	1.2	2.82	1	1	1	0	0	0.14	46	1305.32	41	9190.01	2623.01	449.35	293.66
5	337126.0914	3832032.64	3	Open Space	7.18	47.73	1.2	3.28	1	0	1	1	0	0.06	31	4911.09	32	21713.4	3774.95	21.23	7.97
6	337152.804	3832013.087	3	Open Space	6.42	35.93	1.2	4.17	1	0	1	1	0	0.04	28	2608.21	32	19959.4	3760.11	26.04	7.97
7	337350.1693	3831746.457	3	Open Space	6.84	101.07	1.2	2.42	1	6	1	1	0	1.23	33	8331.84	35	25688.67	3802.75	0	101.83
8	337418.4893	3831542.341	3	Open Space	6.63	49.27	1.2	8.27	1	19	1	1	0	0.18	17	5140.24	38	24617.48	3844.99	0	8.9
9	337452.6883	3831468.518	3	Open Space	6.89	43.33	1.2	0.92	1	9	1	1	0	0.27	13	3231.72	40	23487.27	3867.42	0	8.9
10	337152.34	3831315.044	3	Open Space	6.24	44.43	1.2	5.62	1	33	1	1	0	0.1	23	3007.51	25	16230.53	3540.44	1.58	295.02
11	333142.0478	3838512.379	3	Open Space	6.78	59.23	1.2	3.12	1	62	1	1	0	0.5	28	6155.66	47	35060.4	2140.45	17.57	126.26
12	333005.2068	3838436.638	3	Open Space	7.17	68.13	1.2	3.93	1	67	1	1	1	0.06	34	8110.08	42	35248.49	1995.91	55.25	126.26
13	332826.3559	3838131.779	3	Open Space	8	33.2	1.2	3.67	4	0	1	1	1	0.12	21	9485.72	35	29955.48	1636.24	73.71	131.32
14	332682.8349	3837940.89	3	Open Space	6.75	91.43	0.75	6.68	4	17	1	0	1	0.01	9	6775.32	36	27959.85	1412.1	179.65	201.11
15	332975.32	3838095.85	3	Open Space	6.54	53.53	0.44	15.66	1	88	1	0	1	0	8	7781.17	32	25042.55	1709.23	36.82	131.32
16	333335.3409	3848123.791	1	Low	6.89	35.33	1.2	3.08	1	35	1	1	0	0.31	21	1312.08	26	5628.07	2197.67	0	251.86
17	348969.5768	3821084.233	3	Open Space	7.61	123.83	1.2	0.48	1	23	1	1	0	1.03	82	7290.11	86	26979.71	4963.35	0	6.09
18	348989.3159	3820886.672	3	Open Space	6.55	128.67	1.2	4.23	1	40	1	1	1	0.14	80	5710.02	85	24390.06	5155.77	188.28	6.09
19	336496.8064	3842415.463	2	High	6.51	38.73	0.31	0.51	4	13	0	1	1	0.1	68	3053.33	57	10343.95	2947.29	306.74	0
20	336530.2918	3842345.75	2	High	6.1	46.7	0.28	0.8	4	2	0	0	0	0.09	68	2753.18	60	11481.56	2899.24	268.58	0
21	328696.4649	3840020.686	2	High	7.14	24.33	1.2	4.94	1	54	1	1	1	0.12	21	2443.4	30	13194.96	255.36	0	367.31
22	328863.7348	3839646.342	1	Low	7.13	15.73	1.2	3.31	1	75	1	1	1	0.08	17	1807.76	20	11365.13	169.64	367	367.31
23	333257.3427	3836482.863	2	High	7.68	50.15	1.2	3	3	43	1	1	1	2.19	38	2060.84	32	14019.51	732.67	0	95.98
24	330528.04	3839302.45	2	High	6.81	158.47	1.2	8	2	30	1	1	1	0.04	64	2580.25	54	14191.67	161.85	802.8	148.39
25	334141.943	3830716.093	1	Low	7.3	65.73	1.2	6.09	3	41	1	1	1	3.29	3	234.02	2	742.92	433.04	18.71	0
26	335619.1536	3833126.373	1	Low	6.5	43.03	0.6	5.63	1	68	1	0	1	0.1	16	0	10	462.92	3293.81	429.62	202.04
27	334228.085	3831739.565	1	Low	7.12	69.4	1.2	4.5	2	56	1	1	1	4.06	0	0	0	0	1322.98	7.48	0
28	333526.9	3839282.78	2	High	6.79	42.3	0.15	1.65	4	4	0	0	1	0.02	78	2336.74	71	28881.39	1872.34	14.85	731.76
29	332184.6124	3836280.744	1	Low	6.88	92.9	1.2	3.62	2	48	1	1	1	0.35	7	1878.52	12	5208.07	0	229.02	29.88
30	332184.59	3836280.79	1	Low	6.94	108.05	1.2	2.7	3	45	1	1	1	0.13	18	1904.78	16	6180.24	29.54	0	31.99
31	327217	3840846	2	High	6.35	78.53	0.2	5.67	3	36	0	1	1	0.06	23	1297.69	31	9144.87	840.7	66.5	8.55
32	335970.6393	3835442.847	2	High	7.35	107.97	1.2	3.92	1	36	1	1	0	0.2	49	3637.39	61	17435.22	3523.74	0	27.07
33	336006.2718	3835471.947	2	High	7.25	92.43	1.2	1.91	1	47	1	0	0	0.18	46	2960.84	59	17033.25	3461.62	0	27.07
34	346081.8149	3823969.753	2	High	6.91	22.25	1.2	4.61	3	8	1	1	1	0.69	64	1929.05	78	11255.44	1742.7	115	2.8
35	322958.2941	3839142.386	2	High	6.89	76.87	0.46	10.87	1	16	0	1	1	0.05	95	3889.72	83	19291.6	2447.66	0	0
36	343510.3583	3827220.793	2	High	6.34	70.13	0.61	5.37	3	3	1	0	1	0.09	53	1835.34	54	13421.24	733.95	53.62	305.64
37	329719.0039	3847745.37	1	Low	6.5	38.7	0.45	4.8	1	85	0	0	1	0.38	9	2377.75	4	9257.22	734.86	0	58.24
38	329923.93	3846683.63	1	Low	6.38	67.03	0.71	9.63	4	53	0	1	1	0.32	7	2377.75	6	9257.22	0	414.57	8.56
39	345568.17	3824701.01	2	High	7.45	41.2	1.2	4.45	1	31	1	0	1	0.01	89	1922.28	86	15677.94	1256.16	441.51	131.3
40	330963.6761	3837525.666	3	Open Space	6.43	41.53	1.2	3.09	1	0	1	1	1	0.38	36	5059.9	32	14067.23	6.76	273.36	251.85
41	332579.4859	3847529.859	1	Low	6.47	34.63	1.2	10.86	3	43	1	0	1	0.07	22	1350.96	27	10599.37	1957.86	0	164.36
42	336612.6007	3838713.741	3	Open Space	7.05	74.28	1.2	5.34	1	32	1	1	1	4.18	23	2327.24	34	11768.84	4418.6	22.04	45.73
43	332256.3993	3842608.314	1	Low	7.16	47.2	1.2	2.66	1	60	1	1	1	0.64	22	1870.23	21	7447.87	0	0	639.28
44	328428.0936	3837550.499	1	Low	6.7	35.65	1.2	2.14	2	65	1	1	1	1.14	13	1631.57	15	6653.13	43.22	7.9	0
45	332675.6239	3847368.343	1	Low	6.84	29.53	1.2	12.2	3	31	1	1	1	0.45	33	2103.59	24	11680.05	1677.25	0	164.36
46	338810.0986	3844650.035	2	High	7.03	34.57	1.2	6.5	2	64	1	1	1	0.3	39	2058.48	33	9838.68	3196.17	72.8	65.39
47	331387.6216	3837835.44	3	Open Space	6.87	72.97	1.2	2.05	1	17	1	1	1	0.6	48	5767.32	57	29737.97	504.92	347.9	5.52
48	331348.31	3837790.87	3	Open Space	6.6	150.2	0.9	10.39	4	48	1	1	1	0.23	48	4891.67	56	24221.07	485.97	413.75	8.38
49	332026.3349	3837779.521	3	Open Space	6.23	126.55	0.12	5.46	4	4	0	0	0	0.01	39	2302.47	56	29402.81	852.86	11.36	61.01
50	331690.9753	3838008.083	3	Open Space	8.13	82.83	0.44	9.13	1	29	1	0	1	0.01	60	2500.4	67	31203.96	899.19	350.54	64.2
51	331712.101	3846716.57	1	Low	5.99	17	1.2	4.49	1	34	1	0	1	0.09	27	1663.56	19	14089.95	1673.24	239.64	357.55
