# Supplementary material for: Do urban open spaces provide refugia for frogs in urban environments?
Source: PLoS One. 2021 Jan 22;16(1):e0244932. doi: 10.1371/journal.pone.0244932 (PMC7822500; doi:10.1371/journal.pone.0244932)
Supplement: S3 Dataset — (CSV) [file pone.0244932.s003.csv]

Site	Urban_Type	ACRE	BAME	BFOW	GCAR	HCIN	HVER	LCAT	LCLA	LPAL	LSPH	PCRU	PFER
1	1	1	1	1	0	0	0	1	1	0	1	1	0
2	2	0	0	0	0	1	1	1	1	0	1	1	0
3	1	0	0	0	1	1	1	1	1	0	1	1	0
4	2	0	0	0	0	0	1	1	0	0	1	1	0
5	3	1	0	0	0	0	1	0	1	0	0	0	0
6	3	1	0	1	0	0	0	1	1	0	1	0	0
7	3	1	1	1	0	1	0	1	1	0	1	1	0
8	3	1	0	0	0	1	0	1	1	0	1	1	0
9	3	0	0	0	0	0	0	0	1	0	1	0	0
10	3	0	0	1	0	0	0	1	1	0	1	1	0
11	3	0	1	1	0	0	0	1	1	0	1	0	0
12	3	0	0	1	0	0	0	1	1	0	1	0	0
13	3	0	0	1	1	1	1	1	1	0	1	0	0
14	3	0	0	1	0	0	1	1	1	0	1	0	0
15	3	0	0	0	0	0	1	0	1	0	1	0	0
16	1	0	0	0	0	0	0	1	1	1	0	1	0
17	3	0	0	0	0	0	0	0	0	0	0	0	0
18	3	0	0	0	0	0	0	1	0	0	0	1	0
19	2	1	0	0	1	1	1	1	1	0	1	1	1
20	2	1	0	0	1	1	1	0	1	0	0	0	0
21	2	1	0	1	0	0	1	1	1	0	1	0	0
22	1	0	0	0	0	0	0	1	1	0	1	0	0
23	2	1	0	1	0	1	1	1	1	0	1	1	0
24	2	0	0	1	0	0	0	1	1	0	1	0	0
25	1	1	1	1	0	1	1	1	1	0	1	1	1
26	1	1	0	1	1	1	1	1	1	0	1	1	0
27	1	1	1	1	0	1	1	1	1	1	1	1	0
28	2	0	0	0	1	1	1	0	1	0	0	0	0
29	1	1	0	1	0	1	1	1	1	0	1	1	0
30	1	1	1	1	0	1	1	1	1	0	1	1	1
31	2	0	1	0	0	0	1	0	1	0	1	1	0
32	2	1	1	1	1	1	1	1	1	0	1	0	0
33	2	0	0	1	0	0	0	1	1	0	1	0	1
34	2	0	0	1	1	1	1	1	1	0	1	1	0
35	2	0	1	1	0	0	0	1	1	0	1	1	0
36	2	1	0	0	1	1	1	0	0	0	0	1	0
37	1	1	0	0	0	0	1	0	1	0	0	1	0
38	1	1	1	1	0	0	1	0	1	0	1	1	0
39	2	0	0	0	0	1	1	1	1	0	1	1	0
40	3	0	0	0	0	0	0	0	0	0	1	0	0
41	1	1	1	1	0	1	1	0	1	0	1	1	0
42	3	1	1	1	1	1	1	1	1	0	1	1	0
43	1	0	1	1	0	0	1	0	0	0	1	0	0
44	1	0	1	1	0	1	1	1	1	0	1	1	0
45	1	1	1	1	0	0	1	1	1	1	1	1	0
46	2	1	1	1	0	0	1	1	1	1	1	1	0
47	3	1	0	1	0	1	0	1	1	0	0	0	0
48	3	0	0	0	0	0	0	0	1	0	1	1	0
49	3	0	0	0	1	0	1	0	0	0	0	0	0
50	3	1	0	0	1	1	1	1	1	0	1	0	0
51	1	1	0	1	1	0	1	1	0	0	0	1	0
